# Supplementary material for: Soluble and multivalent Jag1 DNA origami nanopatterns activate Notch without pulling force
Source: Nat Commun. 2024 Jan 18;15:465. doi: 10.1038/s41467-023-44059-4 (PMC10796381; doi:10.1038/s41467-023-44059-4)
Supplement: Supplementary file 4 — Source Data [file 41467_2023_44059_MOESM4_ESM.xlsx]

## Sheet: Figure_3
Figure 3c. Time course of iPS cells stimulated with 3x JNP
1st biological repeat						2nd biological repeat
Sample	Target	Ct	Target	Ct		Sample	Target	Ct	Target	Ct
0x JNP 2 hours	HES1	28.9825	GAPDH	17.7519		0x JNP 2 hours	HES1	29.578	GAPDH	22.7786
0x JNP 2 hours	HES1	28.7496	GAPDH	17.7344		0x JNP 2 hours	HES1	29.4354	GAPDH	22.7797
0x JNP 2 hours	HES1	28.9431	GAPDH	17.7765		0x JNP 2 hours	HES1	29.4515	GAPDH	22.7501
3x JNP 2 hours	HES1	27.9582	GAPDH	17.3378		3x JNP 2 hours	HES1	28.4723	GAPDH	22.6446
3x JNP 2 hours	HES1	27.8084	GAPDH	17.6228		3x JNP 2 hours	HES1	28.4164	GAPDH	22.6539
3x JNP 2 hours	HES1	28.0997	GAPDH	17.6539		3x JNP 2 hours	HES1	28.5946	GAPDH	22.6489
0x JNP 3 hours	HES1	29.0144	GAPDH	17.5173		0x JNP 3 hours	HES1	29.5194	GAPDH	22.4835
0x JNP 3 hours	HES1	28.9964	GAPDH	17.5076		0x JNP 3 hours	HES1	29.593	GAPDH	22.4975
0x JNP 3 hours	HES1	29.0676	GAPDH	17.5515		0x JNP 3 hours	HES1	29.7195	GAPDH	22.5139
3x JNP 3 hours	HES1	27.8132	GAPDH	17.7058		3x JNP 3 hours	HES1	28.3754	GAPDH	22.3702
3x JNP 3 hours	HES1	27.7621	GAPDH	17.5848		3x JNP 3 hours	HES1	28.3402	GAPDH	22.2568
3x JNP 3 hours	HES1	27.7621	GAPDH	17.6936		3x JNP 3 hours	HES1	28.3355	GAPDH	22.2647
0x JNP 4 hours	HES1	28.5878	GAPDH	17.3319		0x JNP 4 hours	HES1	28.9058	GAPDH	21.9245
0x JNP 4 hours	HES1	28.5001	GAPDH	17.4044		0x JNP 4 hours	HES1	28.65	GAPDH	22.01
0x JNP 4 hours	HES1	28.4747	GAPDH	17.3531		0x JNP 4 hours	HES1	28.9972	GAPDH	21.9478
3x JNP 4 hours	HES1	27.2055	GAPDH	15.8595		3x JNP 4 hours	HES1	27.8479	GAPDH	21.8483
3x JNP 4 hours	HES1	27.1242	GAPDH	17.1751		3x JNP 4 hours	HES1	27.8268	GAPDH	22.123
3x JNP 4 hours	HES1	27.2119	GAPDH	17.0216		3x JNP 4 hours	HES1	27.8627	GAPDH	22.0921
0x JNP 5 hours	HES1	28.9667	GAPDH	17.3643		0x JNP 5 hours	HES1	28.9728	GAPDH	21.8889
0x JNP 5 hours	HES1	28.7974	GAPDH	17.4011		0x JNP 5 hours	HES1	28.7072	GAPDH	21.8604
0x JNP 5 hours	HES1	28.9694	GAPDH	17.318		0x JNP 5 hours	HES1	28.816	GAPDH	21.8127
3x JNP 5 hours	HES1	27.84	GAPDH	16.8918		3x JNP 5 hours	HES1	28.4613	GAPDH	22.0415
3x JNP 5 hours	HES1	27.7216	GAPDH	17.276		3x JNP 5 hours	HES1	28.267	GAPDH	22.0349
3x JNP 5 hours	HES1	27.6304	GAPDH	17.2865		3x JNP 5 hours	HES1	28.2791	GAPDH	22.0294
0x JNP 6 hours	HES1	28.877	GAPDH	16.9927		0x JNP 6 hours	HES1	28.9122	GAPDH	21.82
0x JNP 6 hours	HES1	28.7334	GAPDH	17.0127		0x JNP 6 hours	HES1	28.9602	GAPDH	21.7683
0x JNP 6 hours	HES1	28.8554	GAPDH	17.0027		0x JNP 6 hours	HES1	28.893	GAPDH	21.8372
3x JNP 6 hours	HES1	27.6452	GAPDH	17.2057		3x JNP 6 hours	HES1	27.9583	GAPDH	21.7995
3x JNP 6 hours	HES1	27.6504	GAPDH	17.1933		3x JNP 6 hours	HES1	27.9846	GAPDH	21.7893
3x JNP 6 hours	HES1	27.8048	GAPDH	17.2137		3x JNP 6 hours	HES1	27.9663	GAPDH	21.8186
0x JNP 7 hours	HES1	28.8502	GAPDH	16.9111		0x JNP 7 hours	HES1	29.0119	GAPDH	21.0757
0x JNP 7 hours	HES1	28.8468	GAPDH	16.9215		0x JNP 7 hours	HES1	28.9181	GAPDH	21.5072
0x JNP 7 hours	HES1	28.8427	GAPDH	16.9715		0x JNP 7 hours	HES1	28.8839	GAPDH	21.5308
3x JNP 7 hours	HES1	27.4519	GAPDH	16.7437		3x JNP 7 hours	HES1	28.0301	GAPDH	21.6377
3x JNP 7 hours	HES1	27.5406	GAPDH	16.7164		3x JNP 7 hours	HES1	28.0716	GAPDH	21.5426
3x JNP 7 hours	HES1	27.5242	GAPDH	15.8694		3x JNP 7 hours	HES1	28.1249	GAPDH	21.4174
Figure 3d. Effect of different number of Jag1Fcs
1st biological repeat						2nd biological repeat						3rd biological repeat						4th biological repeat
Sample	Target	Ct	Target	Ct		Sample	Target	Ct	Target	Ct		Sample	Target	Ct	Target	Ct		Sample	Target	Ct	Target	Ct
0x JNP	HES1	27.8806	GAPDH	19.3039		0x JNP	HES1	27.9665	GAPDH	19.3979		0x JNP	HES1	27.7601	GAPDH	20.5516		0x JNP	HES1	27.6256	GAPDH	20.3015
0x JNP	HES1	27.9229	GAPDH	19.3391		0x JNP	HES1	28.017	GAPDH	19.3905		0x JNP	HES1	27.5774	GAPDH	20.3583		0x JNP	HES1	27.535	GAPDH	20.6255
0x JNP	HES1	27.9255	GAPDH	19.2923		0x JNP	HES1	27.9109	GAPDH	19.4818		0x JNP	HES1	27.6145	GAPDH	20.5627		0x JNP	HES1	27.629	GAPDH	20.6096
1x JNP	HES1	27.5671	GAPDH	19.1216		1x JNP	HES1	27.3105	GAPDH	18.9557		1x JNP	HES1	27.0329	GAPDH	19.633		1x JNP	HES1	27.0354	GAPDH	20.0711
1x JNP	HES1	27.4558	GAPDH	19.1443		1x JNP	HES1	27.501	GAPDH	18.9691		1x JNP	HES1	26.883	GAPDH	20.3834		1x JNP	HES1	26.9491	GAPDH	20.4869
1x JNP	HES1	27.32	GAPDH	19.1144		1x JNP	HES1	27.3683	GAPDH	19.1778		1x JNP	HES1	26.9675	GAPDH	20.363		1x JNP	HES1	26.9342	GAPDH	20.4179
2x JNP	HES1	26.7658	GAPDH	18.9026		2x JNP	HES1	26.9936	GAPDH	19.1744		2x JNP	HES1	26.8274	GAPDH	20.5038		2x JNP	HES1	27.0027	GAPDH	20.7727
2x JNP	HES1	26.8195	GAPDH	18.8916		2x JNP	HES1	27.0372	GAPDH	19.1961		2x JNP	HES1	26.7518	GAPDH	20.4956		2x JNP	HES1	26.9502	GAPDH	20.8093
2x JNP	HES1	26.8235	GAPDH	18.7997		2x JNP	HES1	27.0467	GAPDH	18.5794		2x JNP	HES1	26.7176	GAPDH	20.5218		2x JNP	HES1	26.9404	GAPDH	20.7476
3x JNP	HES1	27.0743	GAPDH	19.3012		3x JNP	HES1	26.9282	GAPDH	19.2642		3x JNP	HES1	26.7891	GAPDH	20.73		3x JNP	HES1	26.606	GAPDH	20.4699
3x JNP	HES1	26.9577	GAPDH	19.3188		3x JNP	HES1	27.007	GAPDH	19.3126		3x JNP	HES1	26.7634	GAPDH	20.7185		3x JNP	HES1	26.6658	GAPDH	20.923
3x JNP	HES1	26.9543	GAPDH	19.3788		3x JNP	HES1	27.0052	GAPDH	19.3505		3x JNP	HES1	26.6536	GAPDH	20.699		3x JNP	HES1	26.9668	GAPDH	20.9536
4x JNP	HES1	26.7598	GAPDH	19.3693		4x JNP	HES1	27.0188	GAPDH	19.6644		4x JNP	HES1	26.588	GAPDH	19.9167		4x JNP	HES1	26.4957	GAPDH	21.0108
4x JNP	HES1	26.7463	GAPDH	19.345		4x JNP	HES1	27.2072	GAPDH	19.6786		4x JNP	HES1	26.3982	GAPDH	20.7547		4x JNP	HES1	26.5851	GAPDH	21.0396
4x JNP	HES1	26.8149	GAPDH	19.3802		4x JNP	HES1	27.03	GAPDH	19.304		4x JNP	HES1	26.4897	GAPDH	20.6567		4x JNP	HES1	26.562	GAPDH	21.0468
Figure 3e. Dosage effect.
1st biological repeat						1st biological repeat						2nd biological repeat						1st biological repeat						2nd biological repeat						1st biological repeat						2nd biological repeat						1st biological repeat						2nd biological repeat
Sample	Target	Ct	Target	Ct		Sample	Target	Ct	Target	Ct		Sample	Target	Ct	Target	Ct		Sample	Target	Ct	Target	Ct		Sample	Target	Ct	Target	Ct		Sample	Target	Ct	Target	Ct		Sample	Target	Ct	Target	Ct		Sample	Target	Ct	Target	Ct		Sample	Target
0x JNP 0.03nM	HES1	28.194	GAPDH	21.9111		0x JNP 0.03nM	HES1	27.9474	GAPDH	22.2982		0x JNP 0.03nM	HES1	27.9474	GAPDH	22.2982		0x JNP 0.03nM	HES1	28.2423	GAPDH	21.881		0x JNP 0.03nM	HES1	28.2423	GAPDH	21.881		0x JNP 0.03nM	HES1	26.9914	GAPDH	20.9327		0x JNP 0.03nM	HES1	27.5493	GAPDH	21.3289		0x JNP 0.03nM	HES1	28.079	GAPDH	21.7195		0x JNP 0.03nM	HES1
0x JNP 0.03nM	HES1	28.0721	GAPDH	21.8984		0x JNP 0.03nM	HES1	28.0691	GAPDH	22.1936		0x JNP 0.03nM	HES1	28.0691	GAPDH	22.1936		0x JNP 0.03nM	HES1	28.5247	GAPDH	21.9426		0x JNP 0.03nM	HES1	28.5247	GAPDH	21.9426		0x JNP 0.03nM	HES1	27.1189	GAPDH	20.941		0x JNP 0.03nM	HES1	27.5898	GAPDH	21.3049		0x JNP 0.03nM	HES1	28.1176	GAPDH	21.725		0x JNP 0.03nM	HES1
0x JNP 0.03nM	HES1	28.1441	GAPDH	21.9047		0x JNP 0.03nM	HES1	27.969	GAPDH	22.2197		0x JNP 0.03nM	HES1	27.969	GAPDH	22.2197		0x JNP 0.03nM	HES1	28.3225	GAPDH	21.9105		0x JNP 0.03nM	HES1	28.3225	GAPDH	21.9105		0x JNP 0.03nM	HES1	27.1472	GAPDH	20.9342		0x JNP 0.03nM	HES1	27.5722	GAPDH	21.299		0x JNP 0.03nM	HES1	28.0571	GAPDH	21.7157		0x JNP 0.03nM	HES1
1x JNP 0.03nM	HES1	28.4034	GAPDH	22.2566		2x JNP 0.03nM	HES1	28.592	GAPDH	23.0229		2x JNP 0.03nM	HES1	28.4171	GAPDH	22.7197		3x JNP 0.03nM	HES1	28.9336	GAPDH	22.622		3x JNP 0.03nM	HES1	28.9337	GAPDH	22.7676		4x JNP 0.03nM	HES1	27.9027	GAPDH	21.774		4x JNP 0.03nM	HES1	28.0379	GAPDH	22.0299		8x JNP 0.03nM	HES1	28.7027	GAPDH	22.7561		8x JNP 0.03nM	HES1
1x JNP 0.03nM	HES1	28.4353	GAPDH	22.2282		2x JNP 0.03nM	HES1	28.6426	GAPDH	22.9849		2x JNP 0.03nM	HES1	28.5193	GAPDH	22.7043		3x JNP 0.03nM	HES1	28.8157	GAPDH	22.6033		3x JNP 0.03nM	HES1	28.9643	GAPDH	22.7051		4x JNP 0.03nM	HES1	27.936	GAPDH	21.8039		4x JNP 0.03nM	HES1	27.9365	GAPDH	22.0705		8x JNP 0.03nM	HES1	28.5856	GAPDH	22.7458		8x JNP 0.03nM	HES1
1x JNP 0.03nM	HES1	28.2611	GAPDH	22.2772		2x JNP 0.03nM	HES1	28.7119	GAPDH	23.0329		2x JNP 0.03nM	HES1	28.3015	GAPDH	22.7201		3x JNP 0.03nM	HES1	28.9411	GAPDH	22.6506		3x JNP 0.03nM	HES1	28.9462	GAPDH	22.7265		4x JNP 0.03nM	HES1	27.8791	GAPDH	21.924		4x JNP 0.03nM	HES1	28.0209	GAPDH	22.0999		8x JNP 0.03nM	HES1	28.8227	GAPDH	22.7957		8x JNP 0.03nM	HES1
1x JNP 0.16nM	HES1	28.3884	GAPDH	22.2245		2x JNP 0.16nM	HES1	28.0883	GAPDH	22.7213		2x JNP 0.16nM	HES1	28.2043	GAPDH	22.7482		3x JNP 0.16nM	HES1	28.7082	GAPDH	22.6153		3x JNP 0.16nM	HES1	28.6906	GAPDH	22.7836		4x JNP 0.16nM	HES1	27.2723	GAPDH	21.624		4x JNP 0.16nM	HES1	27.7159	GAPDH	22.0834		8x JNP 0.16nM	HES1	27.8991	GAPDH	22.4397		8x JNP 0.16nM	HES1
1x JNP 0.16nM	HES1	28.3254	GAPDH	22.2054		2x JNP 0.16nM	HES1	28.1816	GAPDH	22.6613		2x JNP 0.16nM	HES1	28.0441	GAPDH	22.7866		3x JNP 0.16nM	HES1	28.607	GAPDH	22.6476		3x JNP 0.16nM	HES1	28.628	GAPDH	22.7844		4x JNP 0.16nM	HES1	27.1829	GAPDH	21.5539		4x JNP 0.16nM	HES1	27.7348	GAPDH	22.1047		8x JNP 0.16nM	HES1	27.9433	GAPDH	22.3243		8x JNP 0.16nM	HES1
1x JNP 0.16nM	HES1	28.578	GAPDH	22.2363		2x JNP 0.16nM	HES1	28.129	GAPDH	22.6794		2x JNP 0.16nM	HES1	28.2813	GAPDH	22.8866		3x JNP 0.16nM	HES1	28.7392	GAPDH	22.6904		3x JNP 0.16nM	HES1	28.8062	GAPDH	22.8187		4x JNP 0.16nM	HES1	27.1262	GAPDH	21.6528		4x JNP 0.16nM	HES1	27.7273	GAPDH	22.1627		8x JNP 0.16nM	HES1	27.8005	GAPDH	22.4799		8x JNP 0.16nM	HES1
1x JNP 0.3nM	HES1	27.9692	GAPDH	22.0036		2x JNP 0.3nM	HES1	28.4379	GAPDH	22.8924		2x JNP 0.3nM	HES1	27.9434	GAPDH	22.7994		3x JNP 0.3nM	HES1	28.4349	GAPDH	22.7013		3x JNP 0.3nM	HES1	28.2995	GAPDH	22.6602		4x JNP 0.3nM	HES1	27.0776	GAPDH	21.753		4x JNP 0.3nM	HES1	27.1187	GAPDH	21.9106		8x JNP 0.3nM	HES1	27.6501	GAPDH	22.594		8x JNP 0.3nM	HES1
1x JNP 0.3nM	HES1	28.2229	GAPDH	22.0322		2x JNP 0.3nM	HES1	27.9968	GAPDH	22.9157		2x JNP 0.3nM	HES1	28.0112	GAPDH	22.8225		3x JNP 0.3nM	HES1	28.4561	GAPDH	22.7332		3x JNP 0.3nM	HES1	28.1606	GAPDH	22.6514		4x JNP 0.3nM	HES1	27.0192	GAPDH	21.7426		4x JNP 0.3nM	HES1	27.0534	GAPDH	21.9185		8x JNP 0.3nM	HES1	27.5623	GAPDH	22.6186		8x JNP 0.3nM	HES1
1x JNP 0.3nM	HES1	28.1638	GAPDH	22.0035		2x JNP 0.3nM	HES1	28.1119	GAPDH	22.8556		2x JNP 0.3nM	HES1	27.965	GAPDH	22.8746		3x JNP 0.3nM	HES1	28.4892	GAPDH	22.6465		3x JNP 0.3nM	HES1	28.2529	GAPDH	22.6777		4x JNP 0.3nM	HES1	27.0115	GAPDH	21.739		4x JNP 0.3nM	HES1	27.0159	GAPDH	21.9693		8x JNP 0.3nM	HES1	27.5229	GAPDH	22.5542		8x JNP 0.3nM	HES1
1x JNP 1.66nM	HES1	27.4561	GAPDH	21.543		2x JNP 1.66nM	HES1	27.8124	GAPDH	22.7172		2x JNP 1.66nM	HES1	27.2828	GAPDH	22.4572		3x JNP 1.66nM	HES1	27.8944	GAPDH	22.4671		3x JNP 1.66nM	HES1	27.9226	GAPDH	22.5858		4x JNP 1.66nM	HES1	26.5342	GAPDH	21.5923		4x JNP 1.66nM	HES1	26.736	GAPDH	21.9423		8x JNP 1.66nM	HES1	26.7243	GAPDH	22.1836		8x JNP 1.66nM	HES1
1x JNP 1.66nM	HES1	27.3724	GAPDH	21.5842		2x JNP 1.66nM	HES1	27.6609	GAPDH	22.7374		2x JNP 1.66nM	HES1	27.3663	GAPDH	22.4886		3x JNP 1.66nM	HES1	27.9071	GAPDH	22.5235		3x JNP 1.66nM	HES1	27.9572	GAPDH	22.5992		4x JNP 1.66nM	HES1	26.544	GAPDH	21.5969		4x JNP 1.66nM	HES1	26.8622	GAPDH	21.9506		8x JNP 1.66nM	HES1	26.8017	GAPDH	22.1628		8x JNP 1.66nM	HES1
1x JNP 1.66nM	HES1	27.3889	GAPDH	21.6046		2x JNP 1.66nM	HES1	27.5593	GAPDH	22.7549		2x JNP 1.66nM	HES1	27.3491	GAPDH	22.4761		3x JNP 1.66nM	HES1	27.7436	GAPDH	22.5767		3x JNP 1.66nM	HES1	27.9594	GAPDH	22.6162		4x JNP 1.66nM	HES1	26.499	GAPDH	21.5841		4x JNP 1.66nM	HES1	26.6983	GAPDH	21.9569		8x JNP 1.66nM	HES1	26.8018	GAPDH	22.2283		8x JNP 1.66nM	HES1
1x JNP 3.33nM	HES1	27.5386	GAPDH	21.5186		2x JNP 3.33nM	HES1	27.2473	GAPDH	22.1852		2x JNP 3.33nM	HES1	27.2938	GAPDH	22.1461		3x JNP 3.33nM	HES1	27.7061	GAPDH	22.0944		3x JNP 3.33nM	HES1	27.6973	GAPDH	22.207		4x JNP 3.33nM	HES1	26.4624	GAPDH	21.5601		4x JNP 3.33nM	HES1	26.9142	GAPDH	22.0178		8x JNP 3.33nM	HES1	26.6688	GAPDH	22.0297		8x JNP 3.33nM	HES1
1x JNP 3.33nM	HES1	27.542	GAPDH	21.5762		2x JNP 3.33nM	HES1	27.2625	GAPDH	22.0264		2x JNP 3.33nM	HES1	27.4779	GAPDH	22.1699		3x JNP 3.33nM	HES1	27.6371	GAPDH	22.1445		3x JNP 3.33nM	HES1	27.5385	GAPDH	22.213		4x JNP 3.33nM	HES1	26.4175	GAPDH	21.5713		4x JNP 3.33nM	HES1	26.9338	GAPDH	21.9388		8x JNP 3.33nM	HES1	26.7304	GAPDH	22.1033		8x JNP 3.33nM	HES1
1x JNP 3.33nM	HES1	27.5402	GAPDH	21.5364		2x JNP 3.33nM	HES1	27.2733	GAPDH	22.0152		2x JNP 3.33nM	HES1	27.4207	GAPDH	22.2086		3x JNP 3.33nM	HES1	27.7032	GAPDH	22.117		3x JNP 3.33nM	HES1	27.5295	GAPDH	22.2237		4x JNP 3.33nM	HES1	26.3096	GAPDH	21.4995		4x JNP 3.33nM	HES1	26.8133	GAPDH	21.9751		8x JNP 3.33nM	HES1	26.5927	GAPDH	22.0095		8x JNP 3.33nM	HES1
1x JNP 6.66nM	HES1	27.3962	GAPDH	21.3756		2x JNP 6.66nM	HES1	27.1283	GAPDH	21.8009		2x JNP 6.66nM	HES1	27.0831	GAPDH	21.9498		3x JNP 6.66nM	HES1	27.7125	GAPDH	21.9154		3x JNP 6.66nM	HES1	27.4562	GAPDH	21.8555		4x JNP 6.66nM	HES1	26.2664	GAPDH	21.2784		4x JNP 6.66nM	HES1	26.3736	GAPDH	21.4425		8x JNP 6.66nM	HES1	26.6709	GAPDH	22.1008		8x JNP 6.66nM	HES1
1x JNP 6.66nM	HES1	27.2232	GAPDH	21.3626		2x JNP 6.66nM	HES1	26.9835	GAPDH	21.8374		2x JNP 6.66nM	HES1	27.926	GAPDH	21.9138		3x JNP 6.66nM	HES1	27.5537	GAPDH	21.9285		3x JNP 6.66nM	HES1	27.3276	GAPDH	21.8004		4x JNP 6.66nM	HES1	26.1481	GAPDH	21.2738		4x JNP 6.66nM	HES1	26.3965	GAPDH	21.4277		8x JNP 6.66nM	HES1	26.6219	GAPDH	22.0874		8x JNP 6.66nM	HES1
1x JNP 6.66nM	HES1	27.2553	GAPDH	21.4101		2x JNP 6.66nM	HES1	27.012	GAPDH	21.865		2x JNP 6.66nM	HES1	26.6078	GAPDH	21.7744		3x JNP 6.66nM	HES1	27.7136	GAPDH	21.9652		3x JNP 6.66nM	HES1	27.2881	GAPDH	21.8189		4x JNP 6.66nM	HES1	26.1774	GAPDH	21.3274		4x JNP 6.66nM	HES1	26.3793	GAPDH	21.445		8x JNP 6.66nM	HES1	26.6481	GAPDH	22.109		8x JNP 6.66nM	HES1
Figure 3g. Violin plot of the PLA experiment
sample	In situ PLA signal per cell
0x JNP	3	3	1	6	0	8	5	4	6	1	2	3	9	0	0	0	6	6	6	2	2	5	3	4	6	6	9	0	2	8	10	4	5	9	0	6	8	0	0	5	3	2	1	5	2	7	1	5	3
8x JNP	8	12	8	4	7	8	7	2	6	12	5	2	7	1	7	7	9	7	3	4	6	3	4	0	5	12	3	7	4	3	7	10	5	6	5	10	6	3	5	1	2	10	3	9	1	3	4	1	2
[truncated: 46 more columns]

## Sheet: Figure_4
Figure 4a. Electrostatic repulsion
1st biological repeat						2nd biological repeat
Sample	Target	Ct	Target	Ct		Sample	Target	Ct	Target	Ct
0x JNP Bare	HES1	28.2428	GAPDH	21.858		0x JNP Bare	HES1	27.531	GAPDH	21.1688
0x JNP Bare	HES1	28.3045	GAPDH	21.8634		0x JNP Bare	HES1	27.6311	GAPDH	20.8197
0x JNP Bare	HES1	28.2259	GAPDH	21.8722		0x JNP Bare	HES1	27.5784	GAPDH	21.2689
1x JNP Bare	HES1	27.9385	GAPDH	21.6933		1x JNP Bare	HES1	27.3738	GAPDH	21.0197
1x JNP Bare	HES1	27.6319	GAPDH	21.6314		1x JNP Bare	HES1	27.3996	GAPDH	20.9966
1x JNP Bare	HES1	27.4953	GAPDH	21.677		1x JNP Bare	HES1	27.3558	GAPDH	21.0697
2x JNP Bare	HES1	27.7157	GAPDH	21.885		2x JNP Bare	HES1	27.0738	GAPDH	21.6243
2x JNP Bare	HES1	27.6636	GAPDH	21.8386		2x JNP Bare	HES1	27.0996	GAPDH	19.9361
2x JNP Bare	HES1	27.5139	GAPDH	21.811		2x JNP Bare	HES1	27.0558	GAPDH	21.5045
3x JNP Bare	HES1	27.4911	GAPDH	21.852		3x JNP Bare	HES1	27.1083	GAPDH	21.6985
3x JNP Bare	HES1	27.3961	GAPDH	21.7519		3x JNP Bare	HES1	27.1406	GAPDH	21.7018
3x JNP Bare	HES1	27.4334	GAPDH	21.6164		3x JNP Bare	HES1	27.1501	GAPDH	21.7744
4x JNP Bare	HES1	27.2798	GAPDH	21.7133		4x JNP Bare	HES1	26.7796	GAPDH	21.4721
4x JNP Bare	HES1	27.285	GAPDH	21.7761		4x JNP Bare	HES1	26.6898	GAPDH	21.4099
4x JNP Bare	HES1	27.1361	GAPDH	21.5656		4x JNP Bare	HES1	26.6677	GAPDH	21.4158
0x JNP K10 charge-changed	HES1	27.8038	GAPDH	21.5353		0x JNP K10 charge-changed	HES1	27.9112	GAPDH	21.7279
0x JNP K10 charge-changed	HES1	27.7797	GAPDH	21.4522		0x JNP K10 charge-changed	HES1	27.716	GAPDH	21.6347
0x JNP K10 charge-changed	HES1	27.6518	GAPDH	21.3736		0x JNP K10 charge-changed	HES1	27.7632	GAPDH	21.6448
1x JNP K10 charge-changed	HES1	27.6696	GAPDH	21.9317		1x JNP K10 charge-changed	HES1	26.9241	GAPDH	21.0124
1x JNP K10 charge-changed	HES1	27.6573	GAPDH	21.9119		1x JNP K10 charge-changed	HES1	26.9657	GAPDH	21.0375
1x JNP K10 charge-changed	HES1	27.7595	GAPDH	21.9246		1x JNP K10 charge-changed	HES1	26.9372	GAPDH	20.9932
2x JNP K10 charge-changed	HES1	27.3722	GAPDH	21.7641		2x JNP K10 charge-changed	HES1	27.2442	GAPDH	21.8717
2x JNP K10 charge-changed	HES1	27.3346	GAPDH	21.8009		2x JNP K10 charge-changed	HES1	27.4022	GAPDH	21.9283
2x JNP K10 charge-changed	HES1	27.2706	GAPDH	21.8028		2x JNP K10 charge-changed	HES1	27.3276	GAPDH	21.891
3x JNP K10 charge-changed	HES1	27.3241	GAPDH	21.9897		3x JNP K10 charge-changed	HES1	27.1346	GAPDH	21.9426
3x JNP K10 charge-changed	HES1	27.3721	GAPDH	21.9101		3x JNP K10 charge-changed	HES1	27.1395	GAPDH	22.0034
3x JNP K10 charge-changed	HES1	27.2842	GAPDH	22.0263		3x JNP K10 charge-changed	HES1	27.0312	GAPDH	21.9641
4x JNP K10 charge-changed	HES1	27.2375	GAPDH	21.8769		4x JNP K10 charge-changed	HES1	26.6834	GAPDH	21.8684
4x JNP K10 charge-changed	HES1	27.1603	GAPDH	21.9377		4x JNP K10 charge-changed	HES1	26.7606	GAPDH	21.8246
4x JNP K10 charge-changed	HES1	27.2553	GAPDH	21.9283		4x JNP K10 charge-changed	HES1	26.6935	GAPDH	21.833
Figure 4c. Endocytosis could drive force generation
Sample	Target	Ct	Target	Ct
0x JNP	HES1	28.0776	GAPDH	21.8917
0x JNP	HES1	28.0974	GAPDH	21.8738
0x JNP	HES1	27.9338	GAPDH	21.8481
1x JNP	HES1	27.2502	GAPDH	21.4903
1x JNP	HES1	27.3191	GAPDH	21.4452
1x JNP	HES1	27.3522	GAPDH	21.5161
4x JNP	HES1	27.2759	GAPDH	21.9735
4x JNP	HES1	27.2251	GAPDH	22.0431
4x JNP	HES1	27.2524	GAPDH	22.0305
0x JNP + Pitstop2	HES1	27.9401	GAPDH	21.7066
0x JNP + Pitstop2	HES1	27.6868	GAPDH	21.6496
0x JNP + Pitstop2	HES1	27.7264	GAPDH	21.6422
1x JNP + Pitstop2	HES1	27.083	GAPDH	21.4435
1x JNP + Pitstop2	HES1	27.1018	GAPDH	21.3481
1x JNP + Pitstop2	HES1	27.0425	GAPDH	21.497
4x JNP + Pitstop2	HES1	27.767	GAPDH	22.5466
4x JNP + Pitstop2	HES1	27.7047	GAPDH	22.557
4x JNP + Pitstop2	HES1	27.6526	GAPDH	22.5965
Figure 4e. Increasing concentrations of ADAM inhibitor
Sample	Target	Ct	Target	Ct
0x JNP	HES1	29.5062	GAPDH	17.8067
0x JNP	HES1	29.4605	GAPDH	17.9224
0x JNP	HES1	29.3516	GAPDH	17.8957
4x JNP	HES1	27.2467	GAPDH	16.9465
4x JNP	HES1	27.0721	GAPDH	17.2801
4x JNP	HES1	27.0193	GAPDH	17.4697
4x JNP + GI254023X 0.0152nM	HES1	26.7192	GAPDH	16.6573
4x JNP + GI254023X 0.0152nM	HES1	26.5903	GAPDH	16.4968
4x JNP + GI254023X 0.0152nM	HES1	26.5732	GAPDH	16.7806
4x JNP + GI254023X 0.045nM	HES1	26.8012	GAPDH	16.848
4x JNP + GI254023X 0.045nM	HES1	26.931	GAPDH	16.8472
4x JNP + GI254023X 0.045nM	HES1	26.8625	GAPDH	16.9916
4x JNP + GI254023X 0.137nM	HES1	26.8749	GAPDH	17.1751
4x JNP + GI254023X 0.137nM	HES1	26.8606	GAPDH	16.9813
4x JNP + GI254023X 0.137nM	HES1	26.8526	GAPDH	16.9949
4x JNP + GI254023X 0.4nM	HES1	27.0084	GAPDH	16.9227
4x JNP + GI254023X 0.4nM	HES1	27.0479	GAPDH	16.9424
4x JNP + GI254023X 0.4nM	HES1	27.0735	GAPDH	17.0285
4x JNP + GI254023X 1.23nM	HES1	26.8755	GAPDH	16.5219
4x JNP + GI254023X 1.23nM	HES1	26.9296	GAPDH	16.3176
4x JNP + GI254023X 1.23nM	HES1	26.8945	GAPDH	16.4833
4x JNP + GI254023X 3.7nM	HES1	27.4226	GAPDH	16.2914
4x JNP + GI254023X 3.7nM	HES1	27.3302	GAPDH	16.4344
4x JNP + GI254023X 3.7nM	HES1	27.2511	GAPDH	16.4935
4x JNP + GI254023X 11.1nM	HES1	28.3719	GAPDH	17.3215
4x JNP + GI254023X 11.1nM	HES1	28.3787	GAPDH	17.4163
4x JNP + GI254023X 11.1nM	HES1	28.4468	GAPDH	17.4174

## Sheet: Figure_5
Figure 5b. Cholesterol chimeras
1st biological repeat						2nd biological repeat
Sample	Target	Ct	Target	Ct		Sample	Target	Ct	Target	Ct
0x JNP	HES1	28.5971	GAPDH	21.9158		0x JNP	HES1	28.7077	GAPDH	22.1619
0x JNP	HES1	28.7191	GAPDH	21.9701		0x JNP	HES1	28.6311	GAPDH	22.2855
0x JNP	HES1	28.5922	GAPDH	21.9602		0x JNP	HES1	28.6183	GAPDH	22.1987
1x JNP side position	HES1	28.0567	GAPDH	21.6289		1x JNP side position	HES1	28.5774	GAPDH	22.2854
1x JNP side position	HES1	28.1073	GAPDH	21.6084		1x JNP side position	HES1	28.5128	GAPDH	22.4612
1x JNP side position	HES1	28.1252	GAPDH	21.7344		1x JNP side position	HES1	28.9242	GAPDH	22.367
1x JNP (m)	HES1	27.8981	GAPDH	21.65		1x JNP (m)	HES1	28.1634	GAPDH	22.2807
1x JNP (m)	HES1	27.825	GAPDH	21.6924		1x JNP (m)	HES1	28.2537	GAPDH	22.23
1x JNP (m)	HES1	27.7494	GAPDH	21.6665		1x JNP (m)	HES1	28.1161	GAPDH	22.3641
1x JNP (chol)	HES1	27.3314	GAPDH	21.6841		1x JNP (chol)	HES1	28.4729	GAPDH	22.9451
1x JNP (chol)	HES1	27.4497	GAPDH	21.658		1x JNP (chol)	HES1	28.4928	GAPDH	22.9026
1x JNP (chol)	HES1	27.3446	GAPDH	21.651		1x JNP (chol)	HES1	28.4432	GAPDH	22.9527
Figure 5e. BAI1 chimeras
1st biological repeat						1st biological repeat
Sample	Target	Ct	Target	Ct		Sample	Target	Ct	Target	Ct
0x JNP	HES1	28.5971	GAPDH	21.9158		0x JNP	HES1	27.8907	GAPDH	21.6642
0x JNP	HES1	28.7191	GAPDH	21.9701		0x JNP	HES1	27.8319	GAPDH	21.6288
0x JNP	HES1	28.5922	GAPDH	21.9602		0x JNP	HES1	27.7818	GAPDH	21.6471
1x JNP	HES1	28.0567	GAPDH	21.6289		1x JNP	HES1	27.2809	GAPDH	21.4501
1x JNP	HES1	28.1073	GAPDH	21.6084		1x JNP	HES1	27.3669	GAPDH	21.4782
1x JNP	HES1	28.1252	GAPDH	21.7344		1x JNP	HES1	27.2832	GAPDH	21.4647
4x JNP	HES1	27.732	GAPDH	22.2301		4x JNP	HES1	27.3482	GAPDH	22.0847
4x JNP	HES1	27.6978	GAPDH	22.2771		4x JNP	HES1	27.3682	GAPDH	21.986
4x JNP	HES1	27.7103	GAPDH	22.2768		4x JNP	HES1	27.3939	GAPDH	22.1002
1x BAI NP	HES1	28.595	GAPDH	22.2257		1x BAI NP	HES1	27.9369	GAPDH	21.7766
1x BAI NP	HES1	28.6906	GAPDH	22.2367		1x BAI NP	HES1	27.9396	GAPDH	21.7375
1x BAI NP	HES1	28.5996	GAPDH	22.2404		1x BAI NP	HES1	27.918	GAPDH	21.7783
4x BAI NP	HES1	28.4619	GAPDH	21.9108		4x BAI NP	HES1	28.139	GAPDH	21.767
4x BAI NP	HES1	28.1437	GAPDH	21.9249		4x BAI NP	HES1	27.8758	GAPDH	21.7366
4x BAI NP	HES1	28.3292	GAPDH	21.9141		4x BAI NP	HES1	28.0125	GAPDH	21.739
4x JNP + BAI	HES1	27.4064	GAPDH	21.8087		4x JNP + BAI	HES1	27.0212	GAPDH	22.2654
4x JNP + BAI	HES1	27.378	GAPDH	21.8509		4x JNP + BAI	HES1	27.0144	GAPDH	22.1914
4x JNP + BAI	HES1	27.9694	GAPDH	21.8438		4x JNP + BAI	HES1	27.1051	GAPDH	22.1466

## Sheet: suppl. Figure_4 
Supplementary figure 4a. Effect of cell seeding density
1st biological repeat						2nd biological repeat
Sample	Target	Ct	Target	Ct		Sample	Target	Ct	Target	Ct
0x JNP 9375 cells/cm2	HES1	29.8032	GAPDH	22.394		0x JNP 9375 cells/cm2	HES1	29.676	GAPDH	23.4926
0x JNP 9375 cells/cm2	HES1	30.0939	GAPDH	22.2946		0x JNP 9375 cells/cm2	HES1	29.9189	GAPDH	23.3931
0x JNP 9375 cells/cm2	HES1	30.1922	GAPDH	22.5776		0x JNP 9375 cells/cm2	HES1	29.8954	GAPDH	23.485
4x JNP 9375 cells/cm2	HES1	27.9635	GAPDH	22.2365		4x JNP 9375 cells/cm2	HES1	28.5973	GAPDH	23.521
4x JNP 9375 cells/cm2	HES1	28.0235	GAPDH	22.2131		4x JNP 9375 cells/cm2	HES1	28.4941	GAPDH	23.5284
4x JNP 9375 cells/cm2	HES1	27.9702	GAPDH	22.2063		4x JNP 9375 cells/cm2	HES1	28.3892	GAPDH	23.5245
0x JNP 18750 cells/cm2	HES1	28.0705	GAPDH	20.6283		0x JNP 18750 cells/cm2	HES1	28.4456	GAPDH	21.9539
0x JNP 18750 cells/cm2	HES1	28.1782	GAPDH	20.8014		0x JNP 18750 cells/cm2	HES1	28.403	GAPDH	21.9095
0x JNP 18750 cells/cm2	HES1	28.1283	GAPDH	20.6744		0x JNP 18750 cells/cm2	HES1	28.2117	GAPDH	21.9367
4x JNP 18750 cells/cm2	HES1	26.4397	GAPDH	20.513		4x JNP 18750 cells/cm2	HES1	26.9082	GAPDH	21.9474
4x JNP 18750 cells/cm2	HES1	26.2377	GAPDH	20.4657		4x JNP 18750 cells/cm2	HES1	26.7792	GAPDH	21.9541
4x JNP 18750 cells/cm2	HES1	26.3168	GAPDH	20.4538		4x JNP 18750 cells/cm2	HES1	26.8151	GAPDH	21.9456
0x JNP 37500 cells/cm2	HES1	26.3135	GAPDH	18.913		0x JNP 37500 cells/cm2	HES1	27.0019	GAPDH	20.7312
0x JNP 37500 cells/cm2	HES1	26.2405	GAPDH	18.8979		0x JNP 37500 cells/cm2	HES1	27.0322	GAPDH	20.709
0x JNP 37500 cells/cm2	HES1	26.1703	GAPDH	18.9459		0x JNP 37500 cells/cm2	HES1	26.9366	GAPDH	20.7558
4x JNP 37500 cells/cm2	HES1	25.4908	GAPDH	19.5556		4x JNP 37500 cells/cm2	HES1	25.7002	GAPDH	20.6759
4x JNP 37500 cells/cm2	HES1	25.4321	GAPDH	19.5483		4x JNP 37500 cells/cm2	HES1	25.6712	GAPDH	20.4699
4x JNP 37500 cells/cm2	HES1	25.5932	GAPDH	19.506		4x JNP 37500 cells/cm2	HES1	25.6005	GAPDH	20.6358
0x JNP 75000 cells/cm2	HES1	25.2884	GAPDH	18.0914		0x JNP 75000 cells/cm2	HES1	25.8523	GAPDH	19.576
0x JNP 75000 cells/cm2	HES1	25.2133	GAPDH	18.1114		0x JNP 75000 cells/cm2	HES1	25.8798	GAPDH	19.5668
0x JNP 75000 cells/cm2	HES1	25.3721	GAPDH	18.1678		0x JNP 75000 cells/cm2	HES1	25.8466	GAPDH	19.5648
4x JNP 75000 cells/cm2	HES1	24.2673	GAPDH	18.0417		4x JNP 75000 cells/cm2	HES1	24.9569	GAPDH	19.6992
4x JNP 75000 cells/cm2	HES1	24.2356	GAPDH	18.1565		4x JNP 75000 cells/cm2	HES1	24.8878	GAPDH	19.7755
4x JNP 75000 cells/cm2	HES1	24.3403	GAPDH	18.0875		4x JNP 75000 cells/cm2	HES1	24.9246	GAPDH	19.6897
0x JNP 150000 cells/cm2	HES1	24.1688	GAPDH	17.1534		0x JNP 150000 cells/cm2	HES1	23.9207	GAPDH	16.8039
0x JNP 150000 cells/cm2	HES1	24.2634	GAPDH	17.1882		0x JNP 150000 cells/cm2	HES1	23.9346	GAPDH	16.8446
0x JNP 150000 cells/cm2	HES1	24.2422	GAPDH	17.2444		0x JNP 150000 cells/cm2	HES1	23.923	GAPDH	16.8998
4x JNP 150000 cells/cm2	HES1	23.779	GAPDH	17.34		4x JNP 150000 cells/cm2	HES1	23.5189	GAPDH	16.9038
4x JNP 150000 cells/cm2	HES1	23.7991	GAPDH	17.3722		4x JNP 150000 cells/cm2	HES1	23.5214	GAPDH	16.8988
4x JNP 150000 cells/cm2	HES1	23.7552	GAPDH	16.8297		4x JNP 150000 cells/cm2	HES1	23.4457	GAPDH	16.9362
0x JNP 300000 cells/cm2	HES1	23.9288	GAPDH	16.8444		0x JNP 300000 cells/cm2	HES1	23.5142	GAPDH	16.5604
0x JNP 300000 cells/cm2	HES1	23.9195	GAPDH	16.8356		0x JNP 300000 cells/cm2	HES1	23.4734	GAPDH	16.5051
0x JNP 300000 cells/cm2	HES1	23.8358	GAPDH	16.8881		0x JNP 300000 cells/cm2	HES1	23.4881	GAPDH	16.6132
4x JNP 300000 cells/cm2	HES1	22.9331	GAPDH	16.3372		4x JNP 300000 cells/cm2	HES1	23.233	GAPDH	16.6554
4x JNP 300000 cells/cm2	HES1	22.9687	GAPDH	16.3426		4x JNP 300000 cells/cm2	HES1	23.2977	GAPDH	16.653
4x JNP 300000 cells/cm2	HES1	22.9462	GAPDH	16.4049		4x JNP 300000 cells/cm2	HES1	23.2629	GAPDH	16.631
Supplementary figure 4b. Stimulation of Notch signaling pathway in the presence of Notch inhibitors
Sample	Target	Ct	Target	Ct
0x JNP + DMSO	HES1	27.6893	GAPDH	21.3762
0x JNP + DMSO	HES1	27.731	GAPDH	21.4473
0x JNP + DMSO	HES1	27.7484	GAPDH	21.4013
0x JNP	HES1	28.194	GAPDH	21.9111
0x JNP	HES1	28.0721	GAPDH	21.8984
0x JNP	HES1	28.1441	GAPDH	21.9047
4x JNP + DAPT	HES1	27.9	GAPDH	21.4811
4x JNP + DAPT	HES1	27.8456	GAPDH	21.4917
4x JNP + DAPT	HES1	27.8783	GAPDH	21.5176
4x JNP + BATIMASTAT	HES1	28.4903	GAPDH	21.7301
4x JNP + BATIMASTAT	HES1	28.542	GAPDH	21.7489
4x JNP + BATIMASTAT	HES1	28.3706	GAPDH	21.7433
4x JNP + DAPT + BATIMASTAT	HES1	28.3043	GAPDH	21.5351
4x JNP + DAPT + BATIMASTAT	HES1	28.8091	GAPDH	21.5336
4x JNP + DAPT + BATIMASTAT	HES1	28.1947	GAPDH	21.5983
Supplementary figure 4c. Proximity ligation assay detects activated Notch NICD
sample	In situ PLA signal per cell
0x JNP (1)	3	3	1	6	0	8	5	4	6	1	2	3	9	0	0	0	6	6	6	2	2	5	3	4	6	6	9	0	2	8	10	4	5	9	0	6	8	0	0	5	3	2	1	5	2	7	1	5	3
0x JNP (2)	3	4	4	3	2	3	4	3	2	2	3	7	6	3	3	2	6	0	4	3	4	12	3	8	1	3	1	4	1	7	11	6	4	5	4	7	2	0	1	8	5	4	3	7	4	1	2	3	3
8x JNP (1)	8	12	8	4	7	8	7	2	6	12	5	2	7	1	7	7	9	7	3	4	6	3	4	0	5	12	3	7	4	3	7	10	5	6	5	10	6	3	5	1	2	10	3	9	1	3	4	1	2
8x JNP (2)	6	2	4	4	4	8	3	5	9	5	10	4	8	5	7	1	7	3	10	5	0	8	14	11	7	1	9	6	4	6	12	5	6	3	7	17	2	6	3	9	5	4	11	11	2	9	2	1	8
[truncated: 53 more columns]

## Sheet: suppl. Figure_8
Supplementary figure 8g. Stimulation of lt-NES cells with molecular weight control structures
1st biological repeat						2nd biological repeat
Sample	Target	Ct	Target	Ct		Sample	Target	Ct	Target	Ct
0x JNP	HES1	28.6817	GAPDH	22.6487		0x JNP	HES1	28.7645	GAPDH	22.9608
0x JNP	HES1	28.7367	GAPDH	22.6171		0x JNP	HES1	28.8016	GAPDH	22.9468
0x JNP	HES1	28.637	GAPDH	22.6289		0x JNP	HES1	28.7911	GAPDH	22.9137
1x JNP	HES1	27.4991	GAPDH	22.56		1x JNP	HES1	27.3912	GAPDH	22.5256
1x JNP	HES1	27.67	GAPDH	22.6342		1x JNP	HES1	27.5429	GAPDH	22.4755
1x JNP	HES1	27.5519	GAPDH	22.6446		1x JNP	HES1	27.5812	GAPDH	22.4995
4x JNP	HES1	27.5395	GAPDH	23.0976		4x JNP	HES1	27.8508	GAPDH	23.8018
4x JNP	HES1	27.6182	GAPDH	23.4407		4x JNP	HES1	27.7977	GAPDH	23.8
4x JNP	HES1	27.6037	GAPDH	23.5065		4x JNP	HES1	27.9689	GAPDH	23.8392
1x JNP + DNA	HES1	27.6712	GAPDH	21.7231		1x JNP + DNA	HES1	27.5181	GAPDH	22.433
1x JNP + DNA	HES1	27.4808	GAPDH	22.8962		1x JNP + DNA	HES1	27.4558	GAPDH	22.2188
1x JNP + DNA	HES1	27.7212	GAPDH	22.8989		1x JNP + DNA	HES1	27.4486	GAPDH	22.5946
